# Supplementary material for: Oncofetal Chondroitin Sulfate Is a Highly Expressed Therapeutic Target in Non-Small Cell Lung Cancer
Source: Cancers (Basel). 2021 Sep 6;13(17):4489. doi: 10.3390/cancers13174489 (PMC8430715; doi:10.3390/cancers13174489)
Supplement: Supplementary file 1 [file cancers-13-04489-s001.zip]

Archive with 1 entries (1 files):
- cancers-1317292-supplementary.pdf
